# Supplementary material for: External Validation of the Colon Life Nomogram for Predicting 12-Week Mortality in Dutch Metastatic Colorectal Cancer Patients Treated with Trifluridine/Tipiracil in Daily Practice
Source: Cancers (Basel). 2022 Oct 18;14(20):5094. doi: 10.3390/cancers14205094 (PMC9599794; doi:10.3390/cancers14205094)
Supplement: Supplementary file 1 [file cancers-14-05094-s001.zip]

Archive with 2 entries (2 files):
- cancers-1894276-File S1.pdf
- cancers-1894276-Supplementary Figures and Tables.pdf
